# Supplementary material for: Impact of cryopreservation on immune cell metabolism as measured by SCENITH
Source: Oxf Open Immunol. 2024 Dec 20;6(1):iqae015. doi: 10.1093/oxfimm/iqae015 (PMC11790226; doi:10.1093/oxfimm/iqae015)
Supplement: iqae015_Supplementary_Data [file iqae015_supplementary_data.zip]

Archive with 1 entries (1 files):
- ffe4f_Supplementary Figures & Tables.pdf
